# Supplementary material for: Floristic–Vegetational Features of Geranium argenteum, an Alpine–Apennine Species at Its Limit of Distribution in the Apennines
Source: Life (Basel). 2023 Nov 28;13(12):2273. doi: 10.3390/life13122273 (PMC10744573; doi:10.3390/life13122273)
Supplement: Supplementary file 1 [file life-13-02273-s001.zip]

Archive with 1 entries (1 files):
- life-2693359-supplementary.pdf
